# Supplementary material for: Maraviroc Prevents HCC Development by Suppressing Macrophages and the Liver Progenitor Cell Response in a Murine Chronic Liver Disease Model
Source: Cancers (Basel). 2021 Sep 30;13(19):4935. doi: 10.3390/cancers13194935 (PMC8508380; doi:10.3390/cancers13194935)
Supplement: Supplementary file 1 [file cancers-13-04935-s001.zip]

Archive with 1 entries (1 files):
- cancers-1321045-supplementary.pdf
